# Supplementary material for: The Influence of Cynips quercusfolii on the Content of Biofunctional Plant Metabolites in Various Morphological Parts of Quercus robur
Source: Molecules. 2025 Jun 21;30(13):2687. doi: 10.3390/molecules30132687 (PMC12251247; doi:10.3390/molecules30132687)
Supplement: Supplementary file 1 [file molecules-30-02687-s001.zip]

Archive with 1 entries (1 files):
- molecules-3610330-supplementary.xlsx
