# Supplementary material for: The Influence of Cynips quercusfolii on the Content of Biofunctional Plant Metabolites in Various Morphological Parts of Quercus robur
Source: Molecules. 2025 Jun 21;30(13):2687. doi: 10.3390/molecules30132687 (PMC12251247; doi:10.3390/molecules30132687)
Supplement: Supplementary file 1 [file molecules-30-02687-s001.zip › molecules-3610330-supplementary.xlsx]

## Sheet: Sheet1
			Flavonoids								Benzoic acid derivatives							Cinnamic acid derivatives
HARVEST DATE	COLLECTION PLACE	FLOWER	Apigenin	Katechin	Luteolin	Quercetin	Kempferol	Rutin	Naringenin	Vitexin	Gallic	4-hydroxybenzoic	Protocatechuic	Vanilic	Syringic	Benzoic	Salicylic	Caffeic	p-Cumaric	Ferulic	Sinapic	Chlorogenic	t-Cinnamic	Rozmaric
2024-04-10	Murowana Goślina	control 1	8.37	0.02	1.51	122.82	3.13	103.29	5.55	0.13	10.49	0.39	0.11	33.03	0.13	2.85	0.39	68.9	0.09	19.66	8.15	0.34	110.64	0.13
2024-04-10		sample 1	10.23	0.03	1.66	121.55	4.02	106.55	5.98	0.14	11.45	0.42	0.34	32.14	0.16	2.68	0.25	64.67	0.11	18.22	8.93	0.89	110.23	0.77
2024-04-11	Siemianice	control 2	9.87	0.02	1.73	136.81	4.03	106.89	5.65	0.18	11.29	0.49	0.16	35.03	0.23	2.97	0.42	70.94	0.11	23.16	10.15	0.54	118.14	0.31
2024-04-11		sample 2	13.33	0.03	1.98	127.55	6.04	111.57	5.91	0.24	13.05	0.55	0.54	33.74	0.24	2.08	0.15	62.62	0.11	18.02	11.02	1.09	112.89	0.87
			Hydrolysable (mg/kg)	Hydrolysable (mg/kg)	Hydrolysable (mg/kg)	Hydrolysable (mg/kg)	Hydrolysable (mg/kg)	Non-hydrolyzing (mg/kg)	Non-hydrolyzing (mg/kg)	Non-hydrolyzing (mg/kg)	Non-hydrolyzing (mg/kg)	Non-hydrolyzing (mg/kg)
COLLECTION PLACE	HARVEST DATE	OAK Acorns	tannic acid (mg/kg)	gallic acid (mg/kg)	m-digallic acid (mg/kg)	ellagic acid (mg/kg)	hexahydroxydiphenic acid (mg/kg)	(-)-epicatechin (mg/kg)	( + )-catechin (mg/kg)	( + )-gallocatechin (mg/kg)	(-)-epigallocatechin (mg/kg)	(-)-epicatechin 3-gallate (mg/kg)
2024-06-03	Siemianice	sample 5	235	399	178	425	140	256	261	195	59	30
2024-06-24		control 6	277	353	174	400	133	157	250	163	78	34
2024-06-24		sample 6	298	459	198	413	139	139	260	220	60	45
2024-07-03		control 7	258	369	168	375	135	147	248	160	92	32
2024-07-03		sample 7	294	479	193	436	147	139	274	223	62	69
2024-07-15		control 8	301	397	171	376	146	205	254	161	81	41
2024-07-15		sample 8	289	492	208	445	158	130	266	236	52	79
2024-08-22		control 9	302	400	179	359	159	230	241	158	86	32
2024-08-22		sample 9	314	498	221	499	159	120	278	237	49	96
2024-09-03		control 10	320	392	160	354	149	242	249	160	97	41
2024-09-03		sample 10	325	523	221	491	142	107	275	250	55	159
2024-09-17		control 11	328	400	174	350	159	261	241	163	94	38
2024-09-17		sample 11	327	618	219	487	161	108	273	259	61	169
2024-10-02		control 12	304	826	259	628	135	246	236	154	92	274
2024-10-02		sample 12	301	1019	326	769	131	97	251	236	83	392
COLLECTION PLACE	HARVEST DATE	OAK Acorns	tannic acid (mg/kg)	gallic acid (mg/kg)	m-digallic acid (mg/kg)	ellagic acid (mg/kg)	hexahydroxydiphenic acid (mg/kg)	(-)-epicatechin (mg/kg)	( + )-catechin (mg/kg)	( + )-gallocatechin (mg/kg)	(-)-epigallocatechin (mg/kg)	(-)-epicatechin 3-gallate (mg/kg)
2024-06-02	Murowana Goślina	sample 5	237	397	175	425	139	244	255	189	56	32
2024-06-23		control 6	273	348	168	392	133	152	249	158	73	36
2024-06-23		sample 6	288	455	188	418	141	138	258	214	55	49
2024-07-02		control 7	256	362	162	377	137	149	243	155	82	35
2024-07-02		sample 7	293	477	192	431	142	131	262	219	59	66
2024-07-14		control 8	301	390	165	369	140	204	247	153	88	37
2024-07-14		sample 8	300	487	203	439	145	124	266	221	53	71
2024-08-21		control 9	299	393	169	348	148	224	241	151	90	36
2024-08-21		sample 9	311	488	220	489	142	115	274	237	51	89
2024-09-02		control 10	316	382	159	342	146	238	243	159	96	40
2024-09-02		sample 10	319	513	221	481	142	103	271	245	55	142
2024-09-16		control 11	322	396	162	348	148	253	240	163	93	38
2024-09-16		sample 11	317	614	218	490	144	101	273	250	57	156
2024-10-01		control 12	310	828	262	600	138	249	234	154	91	274
2024-10-02		sample 12	305	1023	327	771	135	98	268	238	84	392
HARVEST DATE		OAK LEAVES	Gallic (mg/kg)	4-hydroxybenzoic (mg/kg)	Protocatechuic (mg/kg)	Syringic (mg/kg)	Benzoic (mg/kg)	t-Cinnamic	Chlorogenic (mg/kg)	Sinapic (mg/kg)	Ferulic (mg/kg)	p-Cumaric (mg/kg)	Caffeic (mg/kg)						OAK LEAVES	Apigenin (mg/kg)	Kempferol (mg/kg)	Naringenin	Katechin (mg/kg)	Quercetin (mg/kg)	Rutin (mg/kg)	Luteolin (mg/kg)
2024-04-10	Murowana Goślina	control 1	3.2	3.15	0.65	0.85	16.2	651	1.83	45.2	90.7	0.38	264					Murowana Goślina	control 1	47.43	16.65	29.07	0.12	305.8	18.3	10.06
2024-04-10		sample 1	2.96	2.62	0.56	0.92	14.3	523.9	1.8	50.4	102.4	0.72	322						sample 1	67	14.76	28.02	0.16	282.2	18.2	10.78
2024-04-21		control 2	2.4	2.79	0.51	0.96	17.7	468.1	1.72	53.5	93.8	0.77	311						control 2	41.76	14.94	30.83	0.1	301.2	18.9	8.49
2024-04-21		sample 2	2.76	3.12	0.58	0.89	13.9	633.8	1.81	46	117.2	0.66	308						sample 2	56.43	15.88	30.1	0.15	302.5	18.6	9.81
2024-05-05		control 3	3.09	3.07	0.84	0.8	16.7	514.2	1.76	44.1	92.4	0.31	255						control 3	49.84	15.63	30.19	0.16	280.5	19.3	8.63
2024-05-05		sample 3	4.88	3.06	0.84	0.83	13.8	605.1	1.79	70.7	103.9	0.55	320						sample 3	51.65	15.25	30.98	0.81	292.9	18.3	8.21
2024-05-12		control 4	2.49	2.97	0.69	0.83	15	465.1	1.71	48.3	95.2	0.48	291						control 4	66.91	14.54	29.97	0.15	293.1	19.3	10.9
2024-05-12		sample 4	5.94	2.52	0.79	0.82	12.3	493.2	1.73	53.2	112.8	0.45	299						sample 4	63.76	15.05	28.63	1.13	283.2	18.6	8.51
2024-06-02		control 5	2.74	3.1	0.5	0.86	17	452.7	1.82	61.8	91	0.76	272						control 5	48.13	15.43	28.5	0.12	293.9	18.1	9.7
2024-06-02		sample 5	5.95	3.11	0.53	0.98	14.9	475	1.72	47.7	123.8	0.4	245						sample 5	47.24	15.73	29.87	2.14	370.3	18.5	10.15
2024-06-23		control 6	3.04	2.59	0.67	0.82	19.2	333.5	1.9	51	105.5	0.34	278						control 6	64.96	15.93	29.02	0.13	282.6	18.4	10.85
2024-06-23		sample 6	8.86	2.5	0.68	0.96	14.7	435.6	1.82	56.7	126.7	0.69	261						sample 6	43.19	14.01	29.12	2.13	408	18.7	10.86
2024-07-02		control 7	2.51	2.95	0.67	0.92	15	345	1.75	60.1	89.9	0.7	301						control 7	56.3	15.25	28.98	0.16	293.7	18.4	9.5
2024-07-02		sample 7	7.45	2.82	0.75	0.81	14.7	498.8	1.86	52.4	120.8	0.71	254						sample 7	37.25	15.55	29.6	3.1	490.1	17.3	9.01
2024-07-14		control 8	2.74	3.12	0.62	0.86	19.6	365	1.85	58.6	90.7	0.71	262						control 8	59.84	14.46	29.4	0.1	291.7	19.7	10.74
2024-07-14		sample 8	13.07	2.51	0.87	0.91	13.4	475.2	1.73	57	121.7	0.79	304						sample 8	36.32	14.77	28.9	3.11	505	16.7	8.58
2024-08-21		control 9	2.67	2.66	0.88	0.92	20.8	437.8	1.89	54.7	93.6	0.72	301						control 9	47.01	16.35	29.08	0.14	301.9	18.7	10.42
2024-08-21		sample 9	22.77	8.01	0.66	0.99	12.2	378.5	1.75	66.9	129.1	0.63	256						sample 9	30.31	15.72	28.75	3.13	598	15.5	8.81
2024-09-02		control 10	2.46	2.5	0.58	0.97	25.6	311.8	1.83	67.4	94.9	0.34	307						control 10	49.4	15.61	29.42	0.11	299.9	18.3	8.58
2024-09-02		sample 10	72.67	13.17	0.61	0.8	14.5	292.6	1.76	53.3	130.6	0.61	244						sample 10	32.08	15.89	28.71	4.15	586.1	14.2	9.89
2024-09-16		control 11	2.42	2.88	0.82	0.87	24.5	366.9	1.72	45.4	93.3	0.66	291						control 11	42.52	16.18	28.3	0.11	295.4	18.8	10.25
2024-09-16		sample 11	102.41	13.14	0.7	2.81	16.7	176.1	1.74	46.6	138.5	0.38	286						sample 11	25.55	16.87	30.45	4.1	605.7	18.3	9.54
2024-10-01		control 12	1.98	2.22	0.88	0.84	15.1	369	1.76	47.8	98	0.67	281						control 12	42.3	17.56	32.6	0.15	302	17.2	10.14
2024-10-01		sample 12	296	21.54	0.71	2.87	16.69	173	1.78	49	141	0.29	268						sample 12	26.3	18.25	34.75	4.15	614	16.5	8.12
HARVEST DATE		OAK LEAVES	Gallic (mg/kg)	4-hydroxybenzoic (mg/kg)	Protocatechuic (mg/kg)	Syringic (mg/kg)	Benzoic (mg/kg)	t-Cinnamic	Chlorogenic (mg/kg)	Sinapic (mg/kg)	Ferulic (mg/kg)	p-Cumaric (mg/kg)	Caffeic (mg/kg)						OAK LEAVES	Apigenin (mg/kg)	Kempferol (mg/kg)	Naringenin	Katechin (mg/kg)	Quercetin (mg/kg)	Rutin (mg/kg)	Luteolin (mg/kg)
2024-04-11	Siemianice	control 1	3.5	3.29	0.78	0.98	17.9	659.8	1.98	47	95.1	0.32	278					Siemianice	control 1	49.2	17.15	30.12	0.13	310.2	19.5	9.98
2024-04-11		sample 1	2.78	2.58	0.55	1.02	14	532.2	2.02	52.4	105.2	0.78	332						sample 1	66.5	15.2	20.1	0.16	280.3	19.3	10.9
2024-04-22		control 2	2.1	2.63	0.5	1	19.3	459.5	1.7	55	94.3	0.81	315						control 2	42.3	15.3	32	0.1	305.1	18.9	8.5
2024-04-22		sample 2	2.76	3.65	0.54	0.97	14.2	638.2	1.81	48.2	123.2	0.58	310						sample 2	56.4	16.4	30.5	0.17	308.6	18.6	10.01
2024-05-06		control 3	3.12	3.07	0.9	0.8	19.2	505.2	1.75	46	93.1	0.29	263						control 3	50.4	15.52	30.3	0.16	278.5	20.1	8.65
2024-05-06		sample 3	5.22	3.06	0.74	0.89	13.8	618.4	1.87	72.3	117.4	0.57	320						sample 3	53.6	15.74	31	0.75	298.4	19.8	8.21
2024-05-13		control 4	2.4	3.2	0.7	0.83	19.2	478	1.74	48.3	97.3	0.5	298						control 4	69.8	14.54	30	0.16	395.6	19.5	11
2024-05-13		sample 4	6.02	2.6	0.8	0.79	13.9	502	1.76	53.2	115.3	0.5	305						sample 4	63.8	15.1	29.7	1.18	284.7	19.1	8.62
2024-06-03		control 5	2.86	3.6	0.5	0.87	19.1	465.6	1.82	68.8	92	0.79	284						control 5	48.7	15.49	27.5	0.12	297.8	18.1	10.2
2024-06-03		sample 5	6.25	3.5	0.61	0.98	14.5	489.7	1.79	45.7	124	0.31	238						sample 5	46.3	15.99	30	2.19	365.2	18.5	10.25
2024-06-24		control 6	3.15	2.59	0.7	0.81	19	330.1	2	56.2	102	0.28	287						control 6	65	16.01	29.02	0.14	287.5	18.5	11
2024-06-24		sample 6	8.8	2.5	0.71	1.02	14	445.4	1.91	58.2	134	0.89	256						sample 6	46	14.01	29.35	2.23	415.6	18.6	11
2024-07-03		control 7	2.6	3	0.59	0.93	17.5	354	1.87	61.3	90	0.75	301						control 7	58.3	15.35	29.9	0.15	293.7	19.9	9.5
2024-07-03		sample 7	7.96	2.82	0.81	0.81	14.1	501.9	1.93	55.2	118.6	0.81	249						sample 7	39.6	15.56	30.3	3.14	512.5	17.1	8.91
2024-07-15		control 8	2.8	3.65	0.6	0.85	21.2	370	1.85	59.9	89.5	0.71	257						control 8	60.5	14.5	29.9	0.13	300.2	20.3	10.89
2024-07-15		sample 8	17.05	2.48	0.9	0.93	15.3	480.5	1.71	56.5	116.5	0.79	309						sample 8	36.9	14.9	28.1	3.17	527.9	16.5	8.5
2024-08-22		control 9	3.02	2.78	0.9	0.92	23.8	440.8	1.91	52.1	91	0.75	300						control 9	55	16.35	29.08	0.14	303.3	19.8	10.5
2024-08-22		sample 9	28.25	9.15	0.7	1	14.7	381.6	1.76	69.8	127	0.61	250						sample 9	32.2	15.8	29	3.21	604.4	15.2	8.9
2024-09-03		control 10	2.46	2.5	0.51	1	17.8	315.1	1.93	68.5	95.1	0.3	301						control 10	50.9	15.6	29.87	0.13	300	19.6	8.58
2024-09-03		sample 10	75.02	15.32	0.61	0.78	14.5	289.3	1.69	53.3	134.3	0.6	239						sample 10	37.2	15.9	28.17	4.21	598.8	13.7	10.01
2024-09-17		control 11	2.51	3.01	0.89	0.91	26.2	376	1.64	43.3	96.4	0.78	301						control 11	42.6	16.23	28.5	0.1	298.8	18.8	10.36
2024-09-17		sample 11	112.02	13.14	0.72	2.85	17.2	175.2	1.79	48.7	145.3	0.28	292						sample 11	24.4	16.9	30.63	4.18	606.9	9.3	9.65
2024-10-02		control 12	1.89	2.22	0.78	0.83	15.23	363	1.76	48.6	98	0.67	281						control 12	41.3	17.56	31.5	0.14	286	16.9	10.14
2024-10-02		sample 12	241	19.68	0.69	2.78	17.01	169	1.71	51	139	0.29	259						sample 12	25.69	18.25	35.12	4.01	597	15.3	9.12
COLLECTION PLACE	HARVEST DATE	OAK sawdust	Gallic (mg/kg)	Salicili (mg/kg)	Genistic (mg/kg)	Ferulic (mg/kg)	p-Cumaric (mg/kg)	Sinapic (mg/kg)	Caffeic (mg/kg)	Apigenin (mg/kg)	Katechin (mg/kg)	Vitexin (mg/kg)
2024-04-10	Murowana Goślina	control 1	160.1	5.2	8	107.7	11.1	67	14.9	0.59	0.22	0.33
2024-04-10		sample 1	188.9	1.6	11	131	11.4	87.7	11.1	0.67	0.57	0.23
2024-04-21		control 2	163	4.5	9.1	103.6	9.5	83.7	11.4	0.87	0.33	0.29
2024-04-21		sample 2	187.8	1.9	10.5	141	10.9	62.8	17	0.66	0.65	0.3
2024-05-05		control 3	166.5	6.7	9.7	112.4	8.8	48.5	15.6	0.53	0.21	0.3
2024-05-05		sample 3	171	1.7	11.3	185.9	9	55.6	13.2	0.53	0.89	0.32
2024-05-12		control 4	161.2	5.8	8.1	118.9	10.1	55.5	12	0.47	0.47	0.3
2024-05-12		sample 4	165.2	1.2	14.3	183.6	8.2	89.4	11.1	0.51	0.5	0.26
2024-06-02		control 5	169	6.6	9.2	117.4	8.7	62.6	17	0.71	0.76	0.43
2024-06-02		sample 5	179.8	1.8	18	187.7	8.9	69.4	16.1	0.89	0.47	0.3
2024-06-23		control 6	165	7	9.5	114.3	8.7	40.9	15.7	0.83	0.82	0.25
2024-06-23		sample 6	160.6	2.1	16.2	172.9	11	77	11.9	0.48	0.29	0.35
2024-07-02		control 7	163.2	8.9	9.5	105.8	10.6	78.4	14.7	0.41	0.22	0.48
2024-07-02		sample 7	150.5	4.5	19.6	184.6	10.7	88.7	11.6	0.43	0.61	0.27
2024-07-14		control 8	160	8.9	11	113.4	9.9	51.9	15	0.71	0.47	0.48
2024-07-14		sample 8	173.6	6.5	19.1	197.8	9.4	88.1	15	0.47	0.62	0.34
2024-08-21		control 9	165.7	8	11.9	116.2	10.8	82.3	14.3	0.57	0.46	0.39
2024-08-21		sample 9	199.6	2.2	28.6	189	8.5	67.1	15	0.7	0.52	0.34
2024-09-02		control 10	163.3	9.4	11.5	116.5	11.3	77	16.3	0.52	0.49	0.34
2024-09-02		sample 10	191.2	2.4	20	168.5	10	59.2	16.3	0.79	0.29	0.3
2024-09-16		control 11	165.2	9.3	11.7	114.1	10.4	56	14.5	0.43	0.34	0.27
2024-09-16		sample 11	254.4	4.6	21.2	193.7	11.4	46.4	16.6	0.57	0.44	0.22
2024-10-01		control 12	159	9.2	10.98	110.36	10.01	54	13.98	0.39	0.31	0.26
2024-10-01		sample 12	243	4.3	19.68	187	10.2	23	19.8	0.51	0.41	0.12
COLLECTION PLACE	HARVEST DATE	OAK sawdust	Gallic (mg/kg)	Salicili (mg/kg)	Genistic (mg/kg)	Ferulic (mg/kg)	p-Cumaric (mg/kg)	Sinapic (mg/kg)	Caffeic (mg/kg)	Apigenin (mg/kg)	Katechin (mg/kg)	Vitexin (mg/kg)
2024-04-11	Siemianice	control 1	192.4	1.7	12.5	135	10.1	85.3	10.8	0.68	0.62	0.24
2024-04-22		sample 1	161	4.7	9.3	108	8.9	81.1	10.6	0.97	0.35	0.31
2024-04-22		control 2	193.6	2.1	11	147	11.5	61.2	18.3	0.76	0.71	0.29
2024-05-06		sample 2	164.1	6.9	9.2	113	7.9	48.6	16.2	0.56	0.26	0.32
2024-05-06		control 3	169.3	2	12.3	192	9.8	54.8	14.2	0.53	0.98	0.31
2024-05-13		sample 3	162.5	6.2	7.8	123	10	55.5	13.5	0.48	0.54	0.33
2024-05-13		control 4	167.2	1.3	15.2	197	7.6	89.4	10.2	0.56	0.56	0.25
2024-06-03		sample 4	170	6.9	9.3	124	8.5	65.3	19.6	0.72	0.73	0.49
2024-06-03		control 5	181.5	1.8	20.6	198	8.5	71.1	18.5	0.91	0.43	0.36
2024-06-24		sample 5	163.2	7.1	9.7	124.5	8.4	41.5	17.8	0.83	0.83	0.28
2024-06-24		control 6	166.9	3	17.4	183	10.5	78.4	13.1	0.49	0.29	0.35
2024-07-03		sample 6	163.2	9.9	9.8	109	10.6	78.8	15.6	0.41	0.22	0.47
2024-07-03		control 7	152.4	4.7	21.3	189	10.7	88.7	12.3	0.43	0.61	0.21
2024-07-15		sample 7	163	9.9	13	115	11.4	51.9	18	0.71	0.46	0.46
2024-07-15		control 8	172.5	6.7	20.7	204	10.6	87.4	17.8	0.51	0.6	0.32
2024-08-22		sample 8	169.3	8.9	12.3	119	11.8	81.2	17.5	0.59	0.41	0.41
2024-08-22		control 9	201.3	2.7	30.4	197	9.8	67	16.9	0.71	0.49	0.39
2024-09-03		sample 9	163.3	9.8	13.4	121	12.4	78	16.3	0.54	0.46	0.36
2024-09-03		control 10	214.8	2.5	24.8	172	10.2	61	16.3	0.81	0.25	0.32
2024-09-17		sample 10	169.5	9.5	12.5	113	13.2	56.2	14.5	0.43	0.31	0.31
2024-09-17		control 11	267.3	4.7	21.5	189	11.7	47.7	15.7	0.55	0.41	0.24
2024-10-02		sample 11	157	9.2	12.05	110.36	11.5	54	12.01	0.36	0.31	0.27
2024-10-02		control 12	238	4	19.68	185	10.12	24	16.1	0.51	0.39	0.12
		sample 12
		(mg/kg)	(mg/kg)	(mg/kg)	(mg/kg)	(mg/kg)	(mg/kg)	(mg/kg)	(mg/kg)	(mg/kg)	(mg/kg)
		tannic acid	gallic acid	m-digallic acid	ellagic acid	hexahydroxydiphenic acid	(-)-epicatechin	( + )-catechin	( + )-gallocatechin	(-)-epigallocatechin	(-)-epicatechin 3-gallate
Murowana Goślina	galls	328.6	1589.9	101.1	142.5	34.7	22.7	58.9	9.5	251	301
Time (min)	%A (acetonitryl + 0.1% HCOOH)	%B (1% HCOOH in water)
0	5	95
10	30	70
20	50	50
25	95	5
27	95	5
28	5	95
30	5	95

## Sheet: Arkusz1
Validation parameters are presented in Supplementary Tables S1–S3,
Supplementary Table S1, Calibration range and linearity (R²) for quantified analytes (UPLC-DAD method)
Compound	Calibration Range (ng/mL)	R²
Gallic acid	5–1000	0.9992
Tannic acid	10–800	0.9978
m-Digallic acid	10–1000	0.9985
Ellagic acid	20–1000	0.9987
Hexahydroxydiphenic acid	10–1000	0.9969
(–)-Epicatechin	5–500	0.9984
(+)-Catechin	5–800	0.999
(+)-Gallocatechin	10–1000	0.9975
(–)-Epigallocatechin	10–1000	0.9979
(–)-Epicatechin 3-gallate	10–1000	0.9968
Apigenin	10–800	0.9991
Kaempferol	10–1000	0.9986
Luteolin	10–800	0.9982
Quercetin	5–800	0.9994
Rutin	10–1000	0.9989
Naringenin	10–1000	0.9977
Vitexin	10–1000	0.9965
4-Hydroxybenzoic acid	5–500	0.9981
Protocatechuic acid	5–800	0.9979
Vanillic acid	5–500	0.9988
Syringic acid	5–500	0.999
Benzoic acid	5–1000	0.9992
Salicylic acid	10–500	0.9976
Caffeic acid	5–1000	0.9984
p-Coumaric acid	5–800	0.9989
Ferulic acid	5–1000	0.9987
Sinapic acid	10–1000	0.9974
Chlorogenic acid	10–1000	0.998
trans-Cinnamic acid	10–800	0.9978
Rosmarinic acid	10–1000	0.9983
Supplementary Table S2, Limit of Detection (LOD) and Limit of Quantification (LOQ)
Compound	LOD (ng/mL)	LOQ (ng/mL)
Gallic acid	0.6	1.8
Tannic acid	2	6
m-Digallic acid	1.3	4.5
Ellagic acid	2.2	6.6
Hexahydroxydiphenic acid	0.5	1.8
(–)-Epicatechin	0.8	2.4
(+)-Catechin	0.7	2.1
(+)-Gallocatechin	0.5	1.7
(–)-Epigallocatechin	0.3	1.1
(–)-Epicatechin 3-gallate	0.6	1.8
Apigenin	0.4	2.1
Kaempferol	0.2	1.2
Luteolin	1.1	2.3
Quercetin	1	3
Rutin	1.2	3.6
Caffeic acid	0.5	1.6
Ferulic acid	0.6	1.8
Chlorogenic acid	1	3.2
Rosmarinic acid	1.1	3
Supplementary Table S3, Recovery values (%) at three spiking levels (n = 3, mean ± RSD)
Compound	50 ng/mL	100 ng/mL	500 ng/mL
Gallic acid	93,8 ± 4,2%	97,1 ± 3,9%	88,6 ± 3,9%
Tannic acid	97,3 ± 3,6%	90,6 ± 1,5%	91,9 ± 2,5%
m-Digallic acid	90,2 ± 1,5%	92,3 ± 2,4%	90,8 ± 2,7%
Ellagic acid	95,2 ± 2,7%	95,4 ± 3,5%	93,9 ± 3,7%
Hexahydroxydiphenic acid	97,6 ± 1,6%	94,1 ± 2,4%	88,7 ± 1,8%
(–)-Epicatechin	95,7 ± 4,2%	91,1 ± 2,6%	88,5 ± 2,9%
(+)-Catechin	96,2 ± 3,5%	96,5 ± 3,0%	92,0 ± 2,0%
(+)-Gallocatechin	95,8 ± 2,4%	93,4 ± 3,7%	88,7 ± 1,5%
(–)-Epigallocatechin	92,6 ± 3,8%	97,0 ± 3,1%	93,0 ± 2,4%
(–)-Epicatechin 3-gallate	95,9 ± 3,0%	92,9 ± 2,2%	90,1 ± 3,5%
Apigenin	93,6 ± 3,4%	96,3 ± 3,5%	89,9 ± 2,1%
Kaempferol	91,6 ± 1,9%	89,2 ± 3,9%	96,9 ± 2,7%
Luteolin	88,1 ± 3,4%	97,4 ± 4,4%	95,0 ± 3,8%
Quercetin	89,1 ± 1,8%	89,1 ± 3,2%	88,5 ± 3,7%
Rutin	96,3 ± 3,6%	94,2 ± 3,1%	95,7 ± 1,7%
Naringenin	92,8 ± 1,5%	96,6 ± 1,8%	91,2 ± 1,8%
Vitexin	94,7 ± 2,1%	92,3 ± 2,7%	90,9 ± 2,5%
4-Hydroxybenzoic acid	90,2 ± 3,4%	88,0 ± 3,2%	97,3 ± 1,7%
Protocatechuic acid	95,3 ± 2,5%	94,4 ± 1,8%	91,6 ± 3,5%
Vanillic acid	95,5 ± 4,4%	96,0 ± 1,8%	96,3 ± 1,6%
Syringic acid	91,6 ± 3,7%	96,3 ± 3,4%	90,4 ± 4,3%
Benzoic acid	91,1 ± 3,1%	93,5 ± 3,0%	95,5 ± 2,9%
Salicylic acid	90,3 ± 2,7%	90,9 ± 3,3%	92,6 ± 3,8%
Caffeic acid	97,8 ± 3,5%	96,0 ± 1,8%	92,1 ± 4,4%
p-Coumaric acid	94,7 ± 1,5%	92,2 ± 3,9%	96,8 ± 2,0%
Ferulic acid	95,0 ± 4,0%	96,3 ± 3,1%	88,9 ± 2,7%
Sinapic acid	93,9 ± 3,9%	97,0 ± 3,8%	95,7 ± 2,3%
Chlorogenic acid	97,4 ± 1,5%	90,5 ± 3,4%	93,4 ± 2,9%
trans-Cinnamic acid	93,9 ± 3,4%	93,0 ± 2,5%	93,8 ± 2,0%
Rosmarinic acid	94,8 ± 2,5%	94,0 ± 3,0%	88,5 ± 1,9%

## Sheet: chromatograms
											sample chromatogram of phenolic standards
												1	Gallic acid
												2	Benzoic acid
												3	4-hydroxybenzoic acid
												4	Caffeic acid
												5	Syringic acid
												6	p-Cumaric acid
												7	Chlorogenic acid
												8	Ferulic acid
												9	Protocatechuic acid
												10	Sinapic acid
												11	Naringenin
												12	Vitexin
												13	Rutin
												14	Quercetin
												15	Apigenin
												16	Kempferol
												17	Luteolin
Ryc. …. Chromatograms of the English oak, Murowana Goślina leaf (A), flower (B), sawdust (C) and acorn (D) samples. The content of hydroxybenzoic acids and cinnamic acids: blue line-tree with galls and black line-healthy tree. Chromatogram (E) for the English oak leaf sample - black line and for the sample with external standards added - blue line.
														C
		A
														E
		B
		D

## Sheet: Validation parameters 
	Validation parameters are presented in Supplementary Tables S1–S3,
	Supplementary Table S1, Calibration range and linearity (R²) for quantified analytes (UPLC-DAD method)
	Compound	Calibration Range (ng/mL)	R²
	Gallic acid	5–1000	0.9992
	Tannic acid	10–800	0.9978
	m-Digallic acid	10–1000	0.9985
	Ellagic acid	20–1000	0.9987
	Hexahydroxydiphenic acid	10–1000	0.9969
	(–)-Epicatechin	5–500	0.9984
	(+)-Catechin	5–800	0.999
	(+)-Gallocatechin	10–1000	0.9975
	(–)-Epigallocatechin	10–1000	0.9979
	(–)-Epicatechin 3-gallate	10–1000	0.9968
	Apigenin	10–800	0.9991
	Kaempferol	10–1000	0.9986
	Luteolin	10–800	0.9982
	Quercetin	5–800	0.9994
	Rutin	10–1000	0.9989
	Naringenin	10–1000	0.9977
	Vitexin	10–1000	0.9965
	4-Hydroxybenzoic acid	5–500	0.9981
	Protocatechuic acid	5–800	0.9979
	Vanillic acid	5–500	0.9988
	Syringic acid	5–500	0.999
	Benzoic acid	5–1000	0.9992
	Salicylic acid	10–500	0.9976
	Caffeic acid	5–1000	0.9984
	p-Coumaric acid	5–800	0.9989
	Ferulic acid	5–1000	0.9987
	Sinapic acid	10–1000	0.9974
	Chlorogenic acid	10–1000	0.998
	trans-Cinnamic acid	10–800	0.9978
	Rosmarinic acid	10–1000	0.9983
	Supplementary Table S2, Limit of Detection (LOD) and Limit of Quantification (LOQ)
	Compound	LOD (ng/mL)	LOQ (ng/mL)
	Gallic acid	0.6	1.8
	Tannic acid	2	6
	m-Digallic acid	1.3	4.5
	Ellagic acid	2.2	6.6
	Hexahydroxydiphenic acid	0.5	1.8
	(–)-Epicatechin	0.8	2.4
	(+)-Catechin	0.7	2.1
	(+)-Gallocatechin	0.5	1.7
	(–)-Epigallocatechin	0.3	1.1
	(–)-Epicatechin 3-gallate	0.6	1.8
	Apigenin	0.4	2.1
	Kaempferol	0.2	1.2
	Luteolin	1.1	2.3
	Quercetin	1	3
	Rutin	1.2	3.6
	Caffeic acid	0.5	1.6
	Ferulic acid	0.6	1.8
	Chlorogenic acid	1	3.2
	Rosmarinic acid	1.1	3
	Supplementary Table S3, Recovery values (%) at three spiking levels (n = 3, mean ± RSD)
	Compound	50 ng/mL	100 ng/mL	500 ng/mL
	Gallic acid	93,8 ± 4,2%	97,1 ± 3,9%	88,6 ± 3,9%
	Tannic acid	97,3 ± 3,6%	90,6 ± 1,5%	91,9 ± 2,5%
	m-Digallic acid	90,2 ± 1,5%	92,3 ± 2,4%	90,8 ± 2,7%
	Ellagic acid	95,2 ± 2,7%	95,4 ± 3,5%	93,9 ± 3,7%
	Hexahydroxydiphenic acid	97,6 ± 1,6%	94,1 ± 2,4%	88,7 ± 1,8%
	(–)-Epicatechin	95,7 ± 4,2%	91,1 ± 2,6%	88,5 ± 2,9%
	(+)-Catechin	96,2 ± 3,5%	96,5 ± 3,0%	92,0 ± 2,0%
	(+)-Gallocatechin	95,8 ± 2,4%	93,4 ± 3,7%	88,7 ± 1,5%
	(–)-Epigallocatechin	92,6 ± 3,8%	97,0 ± 3,1%	93,0 ± 2,4%
	(–)-Epicatechin 3-gallate	95,9 ± 3,0%	92,9 ± 2,2%	90,1 ± 3,5%
	Apigenin	93,6 ± 3,4%	96,3 ± 3,5%	89,9 ± 2,1%
	Kaempferol	91,6 ± 1,9%	89,2 ± 3,9%	96,9 ± 2,7%
	Luteolin	88,1 ± 3,4%	97,4 ± 4,4%	95,0 ± 3,8%
	Quercetin	89,1 ± 1,8%	89,1 ± 3,2%	88,5 ± 3,7%
	Rutin	96,3 ± 3,6%	94,2 ± 3,1%	95,7 ± 1,7%
	Naringenin	92,8 ± 1,5%	96,6 ± 1,8%	91,2 ± 1,8%
	Vitexin	94,7 ± 2,1%	92,3 ± 2,7%	90,9 ± 2,5%
	4-Hydroxybenzoic acid	90,2 ± 3,4%	88,0 ± 3,2%	97,3 ± 1,7%
	Protocatechuic acid	95,3 ± 2,5%	94,4 ± 1,8%	91,6 ± 3,5%
	Vanillic acid	95,5 ± 4,4%	96,0 ± 1,8%	96,3 ± 1,6%
	Syringic acid	91,6 ± 3,7%	96,3 ± 3,4%	90,4 ± 4,3%
	Benzoic acid	91,1 ± 3,1%	93,5 ± 3,0%	95,5 ± 2,9%
	Salicylic acid	90,3 ± 2,7%	90,9 ± 3,3%	92,6 ± 3,8%
	Caffeic acid	97,8 ± 3,5%	96,0 ± 1,8%	92,1 ± 4,4%
	p-Coumaric acid	94,7 ± 1,5%	92,2 ± 3,9%	96,8 ± 2,0%
	Ferulic acid	95,0 ± 4,0%	96,3 ± 3,1%	88,9 ± 2,7%
	Sinapic acid	93,9 ± 3,9%	97,0 ± 3,8%	95,7 ± 2,3%
	Chlorogenic acid	97,4 ± 1,5%	90,5 ± 3,4%	93,4 ± 2,9%
	trans-Cinnamic acid	93,9 ± 3,4%	93,0 ± 2,5%	93,8 ± 2,0%
	Rosmarinic acid	94,8 ± 2,5%	94,0 ± 3,0%	88,5 ± 1,9%
